# Supplementary material for: Pljushtchiaargoi sp. n., a new geometrid moth from the Western Tien Shan Mountains (Lepidoptera, Geometridae, Larentiinae)
Source: Biodivers Data J. 2022 Mar 29;10:e82353. doi: 10.3897/BDJ.10.e82353 (PMC8983639; doi:10.3897/BDJ.10.e82353)
Supplement: XML Treatment for Pljushtchia [file BDJ.10.e82353-treatment1.xml]

<!DOCTYPE tp:taxon-treatment
  PUBLIC "-//TaxonX//DTD Taxonomic Treatment Publishing DTD v0 20100105//EN" "tax-treatment-NSO.dtd">
<tp:taxon-treatment xmlns:tp="http://www.plazi.org/taxpub"><tp:treatment-meta><mixed-citation publication-type="journal"><person-group><name><surname>Viidalepp</surname><given-names>Jaan</given-names></name><name><surname>Lindt</surname><given-names>Aare</given-names></name><name><surname>Kurina</surname><given-names>Olavi</given-names></name></person-group><article-title><italic><tp:taxon-name><tp:taxon-name-part taxon-name-part-type="genus" reg="Pljushtchia">Pljushtchia</tp:taxon-name-part><tp:taxon-name-part taxon-name-part-type="species" reg="argoi">argoi</tp:taxon-name-part></tp:taxon-name></italic> sp. n., a new geometrid moth from the Western Tien Shan Mountains (<tp:taxon-name><tp:taxon-name-part taxon-name-part-type="order">Lepidoptera</tp:taxon-name-part></tp:taxon-name>, <tp:taxon-name><tp:taxon-name-part taxon-name-part-type="family">Geometridae</tp:taxon-name-part></tp:taxon-name>, <tp:taxon-name><tp:taxon-name-part taxon-name-part-type="subfamily">Larentiinae</tp:taxon-name-part></tp:taxon-name>)</article-title><source>Biodivers Data J</source><day>29</day><month>03</month><year>2022</year><volume>10</volume><pub-id pub-id-type="doi">10.3897/BDJ.10.e82353</pub-id></mixed-citation></tp:treatment-meta><tp:nomenclature><tp:taxon-name>
            <object-id xmlns:xlink="http://www.w3.org/1999/xlink" content-type="arpha" xlink:type="simple">532D37D4-E443-59D6-A3E6-3FF33A744DE5</object-id>
            <tp:taxon-name-part taxon-name-part-type="genus">Pljushtchia</tp:taxon-name-part>
          </tp:taxon-name><tp:taxon-authority>Viidalepp &amp; Kostjuk, 2005</tp:taxon-authority><tp:nomenclature-citation-list><tp:nomenclature-citation><tp:taxon-name>
                <tp:taxon-name-part taxon-name-part-type="genus">Pljushtchia</tp:taxon-name-part>
              </tp:taxon-name><tp:type-species><tp:taxon-name>
                  <tp:taxon-name-part taxon-name-part-type="genus">Pljushtchia</tp:taxon-name-part>
                  <tp:taxon-name-part taxon-name-part-type="species">prima</tp:taxon-name-part>
                </tp:taxon-name></tp:type-species><comment> Viidalepp &amp; Kostjuk, 2005</comment></tp:nomenclature-citation></tp:nomenclature-citation-list></tp:nomenclature><tp:treatment-sec sec-type="Diagnosis"><title>Diagnosis</title><p>The genus was diagnosed using the autapomorphic characters of the type species as unipectinate antennae in male and serrate antennae in female. It was identified as a cidariine genus by the venation of fore- and hind-wings and by the presence of a pair of lateral appendages to the juxta, defined as the labides. The association of <italic><tp:taxon-name><tp:taxon-name-part taxon-name-part-type="genus" reg="Pljushtchia">Pljushtchia</tp:taxon-name-part></tp:taxon-name></italic> with <italic><tp:taxon-name><tp:taxon-name-part taxon-name-part-type="genus" reg="Thera">Thera</tp:taxon-name-part></tp:taxon-name></italic> Stephens, <italic><tp:taxon-name><tp:taxon-name-part taxon-name-part-type="genus" reg="Protothera">Protothera</tp:taxon-name-part></tp:taxon-name></italic> Viidalepp and <italic><tp:taxon-name><tp:taxon-name-part taxon-name-part-type="genus" reg="Heterothera">Heterothera</tp:taxon-name-part></tp:taxon-name></italic> Inoue was supported using a cladistic analysis (<xref ref-type="bibr" rid="B7668256">Viidalepp and Kostjuk 2005</xref>). This analysis revealed the existence of four monophyletic groups of genera within the tribe <tp:taxon-name><tp:taxon-name-part taxon-name-part-type="tribe">Cidariini</tp:taxon-name-part></tp:taxon-name>. <italic><tp:taxon-name><tp:taxon-name-part taxon-name-part-type="genus" reg="Thera">Thera</tp:taxon-name-part></tp:taxon-name></italic> and allied genera appeared as the crown group of <tp:taxon-name><tp:taxon-name-part taxon-name-part-type="tribe">Cidariini</tp:taxon-name-part></tp:taxon-name>, characterised by the reduction of the posterior or anterior apophyses in females; the valve costa projecting distally or dorsally in male genitalia; the valve sacculus tip projecting beyond the ventral margin of valva in male genitalia and the modification or the absence of the signum in female genitalia. <italic><tp:taxon-name><tp:taxon-name-part taxon-name-part-type="genus" reg="Pljushtchia">Pljushtchia</tp:taxon-name-part></tp:taxon-name></italic> differs from <italic><tp:taxon-name><tp:taxon-name-part taxon-name-part-type="genus" reg="Thera">Thera</tp:taxon-name-part></tp:taxon-name></italic> in more slender wings, especially in the fore-margin of hind-wing being longer than the hind margin of the forewing.</p><p>The <italic><tp:taxon-name><tp:taxon-name-part taxon-name-part-type="genus" reg="Thera">Thera</tp:taxon-name-part></tp:taxon-name></italic> group of genera has the hind-wing discal vein twice angulate, sharing this character with its sister-group (containing of <italic><tp:taxon-name><tp:taxon-name-part taxon-name-part-type="genus" reg="Lampropteryx">Lampropteryx</tp:taxon-name-part></tp:taxon-name></italic> Stephens, <italic><tp:taxon-name><tp:taxon-name-part taxon-name-part-type="genus" reg="Nebula">Nebula</tp:taxon-name-part></tp:taxon-name></italic> Bruand and others), which is otherwise diagnosed by the presence of bipartite labides or labides provided with blade-like hamuli.</p></tp:treatment-sec><ref-list><ref id="B7668256"><element-citation xmlns:xlink="http://www.w3.org/1999/xlink" publication-type="article" xlink:type="simple"><person-group person-group-type="author"><name name-style="western"><surname>Viidalepp</surname><given-names>Jaan</given-names></name><name name-style="western"><surname>Kostjuk</surname><given-names>Igor</given-names></name></person-group><year>2005</year><article-title><italic><tp:taxon-name><tp:taxon-name-part taxon-name-part-type="genus" reg="Pljushtchia">Pljushtchia</tp:taxon-name-part><tp:taxon-name-part taxon-name-part-type="species" reg="prima">prima</tp:taxon-name-part></tp:taxon-name></italic>, new moth genus and species from Tadjikistan (<tp:taxon-name><tp:taxon-name-part taxon-name-part-type="order">Lepidoptera</tp:taxon-name-part></tp:taxon-name>: <tp:taxon-name><tp:taxon-name-part taxon-name-part-type="family">Geometridae</tp:taxon-name-part></tp:taxon-name>)</article-title><source>European Journal of Entomology</source><volume>102</volume><issue>4</issue><fpage>777</fpage><lpage>785</lpage><pub-id pub-id-type="doi">10.14411/eje.2005.105</pub-id></element-citation></ref></ref-list></tp:taxon-treatment>
