# Supplementary material for: Pljushtchiaargoi sp. n., a new geometrid moth from the Western Tien Shan Mountains (Lepidoptera, Geometridae, Larentiinae)
Source: Biodivers Data J. 2022 Mar 29;10:e82353. doi: 10.3897/BDJ.10.e82353 (PMC8983639; doi:10.3897/BDJ.10.e82353)
Supplement: XML Treatment for Pljushtchia prima [file BDJ.10.e82353-treatment2.xml]

<!DOCTYPE tp:taxon-treatment
  PUBLIC "-//TaxonX//DTD Taxonomic Treatment Publishing DTD v0 20100105//EN" "tax-treatment-NSO.dtd">
<tp:taxon-treatment xmlns:tp="http://www.plazi.org/taxpub"><tp:treatment-meta><mixed-citation publication-type="journal"><person-group><name><surname>Viidalepp</surname><given-names>Jaan</given-names></name><name><surname>Lindt</surname><given-names>Aare</given-names></name><name><surname>Kurina</surname><given-names>Olavi</given-names></name></person-group><article-title><italic><tp:taxon-name><tp:taxon-name-part taxon-name-part-type="genus" reg="Pljushtchia">Pljushtchia</tp:taxon-name-part><tp:taxon-name-part taxon-name-part-type="species" reg="argoi">argoi</tp:taxon-name-part></tp:taxon-name></italic> sp. n., a new geometrid moth from the Western Tien Shan Mountains (<tp:taxon-name><tp:taxon-name-part taxon-name-part-type="order">Lepidoptera</tp:taxon-name-part></tp:taxon-name>, <tp:taxon-name><tp:taxon-name-part taxon-name-part-type="family">Geometridae</tp:taxon-name-part></tp:taxon-name>, <tp:taxon-name><tp:taxon-name-part taxon-name-part-type="subfamily">Larentiinae</tp:taxon-name-part></tp:taxon-name>)</article-title><source>Biodivers Data J</source><day>29</day><month>03</month><year>2022</year><volume>10</volume><pub-id pub-id-type="doi">10.3897/BDJ.10.e82353</pub-id></mixed-citation></tp:treatment-meta><tp:nomenclature><tp:taxon-name>
            <object-id xmlns:xlink="http://www.w3.org/1999/xlink" content-type="arpha" xlink:type="simple">FEEBFC7A-1429-53C6-BBCE-545ABADCA9B1</object-id>
            <tp:taxon-name-part taxon-name-part-type="genus">Pljushtchia</tp:taxon-name-part>
            <tp:taxon-name-part taxon-name-part-type="species">prima</tp:taxon-name-part>
          </tp:taxon-name><tp:taxon-authority>Viidalepp &amp; Kostjuk, 2005</tp:taxon-authority></tp:nomenclature><tp:treatment-sec sec-type="materials"><title>Materials</title><list list-type="alpha-lower" list-content="occurrences"><list-item><p><bold>Type status:</bold> <named-content xmlns:xlink="http://www.w3.org/1999/xlink" content-type="dwc:typeStatus" xlink:type="simple">Holotype</named-content>. <bold>Occurrence:</bold> catalogNumber: <named-content xmlns:xlink="http://www.w3.org/1999/xlink" content-type="dwc:catalogNumber" xlink:type="simple">IZBE0085519</named-content>; recordedBy: <named-content xmlns:xlink="http://www.w3.org/1999/xlink" content-type="dwc:recordedBy" xlink:type="simple">Igor Plyushch</named-content>; individualCount: <named-content xmlns:xlink="http://www.w3.org/1999/xlink" content-type="dwc:individualCount" xlink:type="simple">1</named-content>; sex: <named-content xmlns:xlink="http://www.w3.org/1999/xlink" content-type="dwc:sex" xlink:type="simple">male</named-content>; preparations: <named-content xmlns:xlink="http://www.w3.org/1999/xlink" content-type="dwc:preparations" xlink:type="simple">pinned/gen. prep. #2942</named-content>; <bold>Taxon:</bold> scientificName: <named-content xmlns:xlink="http://www.w3.org/1999/xlink" content-type="dwc:scientificName" xlink:type="simple"><italic><tp:taxon-name><tp:taxon-name-part taxon-name-part-type="genus" reg="Pljushtchia">Pljushtchia</tp:taxon-name-part><tp:taxon-name-part taxon-name-part-type="species" reg="prima">prima</tp:taxon-name-part></tp:taxon-name></italic> Viidalepp &amp; Kostjuk, 2005</named-content>; genus: <named-content xmlns:xlink="http://www.w3.org/1999/xlink" content-type="dwc:genus" xlink:type="simple"><tp:taxon-name><tp:taxon-name-part taxon-name-part-type="genus">Pljushtchia</tp:taxon-name-part></tp:taxon-name></named-content>; specificEpithet: <named-content xmlns:xlink="http://www.w3.org/1999/xlink" content-type="dwc:specificEpithet" xlink:type="simple"><italic><tp:taxon-name><tp:taxon-name-part taxon-name-part-type="genus" reg="Pljushtchia"/><tp:taxon-name-part taxon-name-part-type="species" reg="prima">prima</tp:taxon-name-part></tp:taxon-name></italic></named-content>; scientificNameAuthorship: <named-content xmlns:xlink="http://www.w3.org/1999/xlink" content-type="dwc:scientificNameAuthorship" xlink:type="simple">Viidalepp &amp; Kostjuk, 2005</named-content>; <bold>Location:</bold> continent: <named-content xmlns:xlink="http://www.w3.org/1999/xlink" content-type="dwc:continent" xlink:type="simple">Eurasia</named-content>; country: <named-content xmlns:xlink="http://www.w3.org/1999/xlink" content-type="dwc:country" xlink:type="simple">Tajikistan</named-content>; locality: <named-content xmlns:xlink="http://www.w3.org/1999/xlink" content-type="dwc:locality" xlink:type="simple">Gissarskiy khr., ushch. Kondara</named-content>; decimalLatitude: <named-content xmlns:xlink="http://www.w3.org/1999/xlink" content-type="dwc:decimalLatitude" xlink:type="simple">38.8166</named-content>; decimalLongitude: <named-content xmlns:xlink="http://www.w3.org/1999/xlink" content-type="dwc:decimalLongitude" xlink:type="simple">68.8333</named-content>; <bold>Identification:</bold> identifiedBy: <named-content xmlns:xlink="http://www.w3.org/1999/xlink" content-type="dwc:identifiedBy" xlink:type="simple">Viidalepp &amp; Kostjuk</named-content>; <bold>Event:</bold> samplingProtocol: <named-content xmlns:xlink="http://www.w3.org/1999/xlink" content-type="dwc:samplingProtocol" xlink:type="simple">Light trap</named-content>; year: <named-content xmlns:xlink="http://www.w3.org/1999/xlink" content-type="dwc:year" xlink:type="simple">1979</named-content>; month: <named-content xmlns:xlink="http://www.w3.org/1999/xlink" content-type="dwc:month" xlink:type="simple">October</named-content>; day: <named-content xmlns:xlink="http://www.w3.org/1999/xlink" content-type="dwc:day" xlink:type="simple">3</named-content>; <bold>Record Level:</bold> type: <named-content xmlns:xlink="http://www.w3.org/1999/xlink" content-type="dwc:type" xlink:type="simple">Physical Object</named-content>; institutionCode: <named-content xmlns:xlink="http://www.w3.org/1999/xlink" content-type="dwc:institutionCode" xlink:type="simple">EMY</named-content>; collectionCode: <named-content xmlns:xlink="http://www.w3.org/1999/xlink" content-type="dwc:collectionCode" xlink:type="simple">IZBE</named-content>; basisOfRecord: <named-content xmlns:xlink="http://www.w3.org/1999/xlink" content-type="dwc:basisOfRecord" xlink:type="simple">Preserved Specimen</named-content></p></list-item><list-item><p><bold>Type status:</bold> <named-content xmlns:xlink="http://www.w3.org/1999/xlink" content-type="dwc:typeStatus" xlink:type="simple">Paratype</named-content>. <bold>Occurrence:</bold> catalogNumber: <named-content xmlns:xlink="http://www.w3.org/1999/xlink" content-type="dwc:catalogNumber" xlink:type="simple">IZBE0085520</named-content>; recordedBy: <named-content xmlns:xlink="http://www.w3.org/1999/xlink" content-type="dwc:recordedBy" xlink:type="simple">Igor Plyushch</named-content>; individualCount: <named-content xmlns:xlink="http://www.w3.org/1999/xlink" content-type="dwc:individualCount" xlink:type="simple">1</named-content>; sex: <named-content xmlns:xlink="http://www.w3.org/1999/xlink" content-type="dwc:sex" xlink:type="simple">female</named-content>; preparations: <named-content xmlns:xlink="http://www.w3.org/1999/xlink" content-type="dwc:preparations" xlink:type="simple">pinned/gen. prep. #3915</named-content>; <bold>Taxon:</bold> scientificName: <named-content xmlns:xlink="http://www.w3.org/1999/xlink" content-type="dwc:scientificName" xlink:type="simple"><italic><tp:taxon-name><tp:taxon-name-part taxon-name-part-type="genus" reg="Pljushtchia">Pljushtchia</tp:taxon-name-part><tp:taxon-name-part taxon-name-part-type="species" reg="prima">prima</tp:taxon-name-part></tp:taxon-name></italic> Viidalepp &amp; Kostjuk, 2005</named-content>; genus: <named-content xmlns:xlink="http://www.w3.org/1999/xlink" content-type="dwc:genus" xlink:type="simple"><tp:taxon-name><tp:taxon-name-part taxon-name-part-type="genus">Pljushtchia</tp:taxon-name-part></tp:taxon-name></named-content>; specificEpithet: <named-content xmlns:xlink="http://www.w3.org/1999/xlink" content-type="dwc:specificEpithet" xlink:type="simple"><italic><tp:taxon-name><tp:taxon-name-part taxon-name-part-type="genus" reg="Pljushtchia"/><tp:taxon-name-part taxon-name-part-type="species" reg="prima">prima</tp:taxon-name-part></tp:taxon-name></italic></named-content>; scientificNameAuthorship: <named-content xmlns:xlink="http://www.w3.org/1999/xlink" content-type="dwc:scientificNameAuthorship" xlink:type="simple">Viidalepp &amp; Kostjuk, 2005</named-content>; <bold>Location:</bold> continent: <named-content xmlns:xlink="http://www.w3.org/1999/xlink" content-type="dwc:continent" xlink:type="simple">Eurasia</named-content>; country: <named-content xmlns:xlink="http://www.w3.org/1999/xlink" content-type="dwc:country" xlink:type="simple">Tajikistan</named-content>; locality: <named-content xmlns:xlink="http://www.w3.org/1999/xlink" content-type="dwc:locality" xlink:type="simple">Gissarskiy khr., ushch. Kondara</named-content>; decimalLatitude: <named-content xmlns:xlink="http://www.w3.org/1999/xlink" content-type="dwc:decimalLatitude" xlink:type="simple">38.8166</named-content>; decimalLongitude: <named-content xmlns:xlink="http://www.w3.org/1999/xlink" content-type="dwc:decimalLongitude" xlink:type="simple">68.8333</named-content>; <bold>Identification:</bold> identifiedBy: <named-content xmlns:xlink="http://www.w3.org/1999/xlink" content-type="dwc:identifiedBy" xlink:type="simple">Viidalepp &amp; Kostjuk</named-content>; <bold>Event:</bold> samplingProtocol: <named-content xmlns:xlink="http://www.w3.org/1999/xlink" content-type="dwc:samplingProtocol" xlink:type="simple">Light trap</named-content>; year: <named-content xmlns:xlink="http://www.w3.org/1999/xlink" content-type="dwc:year" xlink:type="simple">1979</named-content>; month: <named-content xmlns:xlink="http://www.w3.org/1999/xlink" content-type="dwc:month" xlink:type="simple">September</named-content>; day: <named-content xmlns:xlink="http://www.w3.org/1999/xlink" content-type="dwc:day" xlink:type="simple">30</named-content>; <bold>Record Level:</bold> type: <named-content xmlns:xlink="http://www.w3.org/1999/xlink" content-type="dwc:type" xlink:type="simple">Physical Object</named-content>; institutionCode: <named-content xmlns:xlink="http://www.w3.org/1999/xlink" content-type="dwc:institutionCode" xlink:type="simple">EMY</named-content>; collectionCode: <named-content xmlns:xlink="http://www.w3.org/1999/xlink" content-type="dwc:collectionCode" xlink:type="simple">IZBE</named-content>; basisOfRecord: <named-content xmlns:xlink="http://www.w3.org/1999/xlink" content-type="dwc:basisOfRecord" xlink:type="simple">Preserved Specimen</named-content></p></list-item></list></tp:treatment-sec><tp:treatment-sec sec-type="Diagnosis"><title>Diagnosis</title><p><italic><tp:taxon-name><tp:taxon-name-part taxon-name-part-type="genus" reg="Pljushtchia">Pljushtchia</tp:taxon-name-part><tp:taxon-name-part taxon-name-part-type="species" reg="prima">prima</tp:taxon-name-part></tp:taxon-name></italic> was described by <xref ref-type="bibr" rid="B7668256">Viidalepp and Kostjuk (2005)</xref> as medium-sized (wingspan 21-26 mm, females on average smaller than males), brownish light grey with forewing postmediane, antemediane and basale fasciae blackish and edged by whitish scales. Discal spots small, black on a pale blotch each. Hind-wing brownish grey, lighter than forewing, postmediane fascia grey, inconspicuous, cell-spot minute. Male genitalia, as illustrated by <xref ref-type="bibr" rid="B7668256">Viidalepp and Kostjuk (2005)</xref>, Fig. 3, with tegumen longer than vinculum, the latter compressed laterally and projecting medially. Valva without medial or costal ornamentation, distal-ventral part characteristically emarginated. Juxta broad and short, plate shaped, with short labides on its lateral lobes. Aedeagus shorter than valva, with two sets of needle-shaped cornuti on vesica. Female genitalia small, membranous.</p></tp:treatment-sec><tp:treatment-sec sec-type="Biology"><title>Biology</title><p>The species is autumnal, monovoltine, confined to remnants of wild fruit tree forests and orchards. <xref ref-type="bibr" rid="B7667963">Degtjareva (1973)</xref> and <xref ref-type="bibr" rid="B7668126">Degtjareva (1981)</xref>have studied the lepidopterous fauna of these fruit tree and broad-leaved forests on the southern slope of Hissar Mountains and in Karategin Mts.</p></tp:treatment-sec><ref-list><ref id="B7668256"><element-citation xmlns:xlink="http://www.w3.org/1999/xlink" publication-type="article" xlink:type="simple"><person-group person-group-type="author"><name name-style="western"><surname>Viidalepp</surname><given-names>Jaan</given-names></name><name name-style="western"><surname>Kostjuk</surname><given-names>Igor</given-names></name></person-group><year>2005</year><article-title><italic><tp:taxon-name><tp:taxon-name-part taxon-name-part-type="genus" reg="Pljushtchia">Pljushtchia</tp:taxon-name-part><tp:taxon-name-part taxon-name-part-type="species" reg="prima">prima</tp:taxon-name-part></tp:taxon-name></italic>, new moth genus and species from Tadjikistan (<tp:taxon-name><tp:taxon-name-part taxon-name-part-type="order">Lepidoptera</tp:taxon-name-part></tp:taxon-name>: <tp:taxon-name><tp:taxon-name-part taxon-name-part-type="family">Geometridae</tp:taxon-name-part></tp:taxon-name>)</article-title><source>European Journal of Entomology</source><volume>102</volume><issue>4</issue><fpage>777</fpage><lpage>785</lpage><pub-id pub-id-type="doi">10.14411/eje.2005.105</pub-id></element-citation></ref><ref id="B7667963"><element-citation xmlns:xlink="http://www.w3.org/1999/xlink" publication-type="book" xlink:type="simple"><person-group person-group-type="author"><name name-style="western"><surname>Degtjareva</surname><given-names>V. I.</given-names></name></person-group><year>1973</year><source>Dendrophilous <tp:taxon-name><tp:taxon-name-part taxon-name-part-type="order">Lepidoptera</tp:taxon-name-part></tp:taxon-name> of the Hissar mountains and Hissar valley</source><publisher-name>Donish</publisher-name><publisher-loc>Dushanbe</publisher-loc><size units="page">192</size><comment content-type="language">Russian</comment></element-citation></ref><ref id="B7668126"><element-citation xmlns:xlink="http://www.w3.org/1999/xlink" publication-type="article" xlink:type="simple"><person-group person-group-type="author"><name name-style="western"><surname>Degtjareva</surname><given-names>V. I.</given-names></name></person-group><year>1981</year><article-title><tp:taxon-name><tp:taxon-name-part taxon-name-part-type="order">Lepidoptera</tp:taxon-name-part></tp:taxon-name> of fruit trees of Karategin</article-title><source>Entomologicheskoje obozrenie Tadzhikistana</source><fpage>82</fpage><lpage>158</lpage><comment content-type="language">Russian</comment></element-citation></ref></ref-list></tp:taxon-treatment>
